# Supplementary material for: Smart Operating Room in Digestive Surgery: A Narrative Review
Source: Healthcare (Basel). 2024 Aug 1;12(15):1530. doi: 10.3390/healthcare12151530 (PMC11311806; doi:10.3390/healthcare12151530)
Supplement: Supplementary file 1 [file healthcare-12-01530-s001.zip]

Archive with 1 entries (1 files):
- healthcare-3108516-supplementary.pdf
